# Supplementary material for: Regulation of ABCA1 by AMD-Associated Genetic Variants and Hypoxia in iPSC-RPE
Source: Int J Mol Sci. 2022 Mar 16;23(6):3194. doi: 10.3390/ijms23063194 (PMC8953808; doi:10.3390/ijms23063194)
Supplement: Supplementary file 1 [file ijms-23-03194-s001.zip]

Archive with 1 entries (1 files):
- ijms-1630896-supplementary.pdf
